# Supplementary material for: Identification of Yellow Seed Color Genes Using Bulked Segregant RNA Sequencing in Brassica juncea L
Source: Int J Mol Sci. 2024 Jan 26;25(3):1573. doi: 10.3390/ijms25031573 (PMC10855766; doi:10.3390/ijms25031573)
Supplement: Supplementary file 1 [file ijms-25-01573-s001.zip]

Archive with 1 entries (1 files):
- ijms-2761625-supplementary.xlsx
