# Supplementary material for: Identification of Yellow Seed Color Genes Using Bulked Segregant RNA Sequencing in Brassica juncea L
Source: Int J Mol Sci. 2024 Jan 26;25(3):1573. doi: 10.3390/ijms25031573 (PMC10855766; doi:10.3390/ijms25031573)
Supplement: Supplementary file 1 [file ijms-25-01573-s001.zip › ijms-2761625-supplementary.xlsx]

## Sheet: TableS1
Supplementary Table S1 Summary of bulk information and Illumina sequencing data.
Sample	number of bulked lines per samole	Clean reads	Q30	GC	Uniquely mapped (%)	Multiple mapped (%)
BB1	30	40794860	0.939	0.3736	68.4	11.16
BB2	30	50433750	0.9406	0.3743	66.24	10.95
BB3	30	40876074	0.9315	0.3655	73.1	7.05
BY1	30	47400984	0.9303	0.3666	80.22	2.99
BY2	30	47194066	0.9392	0.3747	79.58	2.96
BY3	30	52833592	0.9241	0.3775	80.94	2.94

## Sheet: TableS2
Supplementary Table S2 DEGs between BB and BY bulk (BB vs BY).
gene ID	baseMean	log2FoldChange	lfcSE	stat	pvalue	padj	FPKM in BB	FPKM in BY
BjuOA01G02580	54.2446	3.29244	0.567607	5.80057	6.60883e-09	1.80456e-06	98.5565	9.93275
BjuOA01G06560	298.561	7.24861	0.452348	16.0244	8.63003e-58	3.73408e-54	593.289	3.83364
BjuOA01G07720	65.9513	-1.22796	0.344141	-3.5682	0.000359439	0.0325195	39.4201	92.4826
BjuOA01G11130	121.79	1.30174	0.358988	3.62614	0.000287689	0.0276619	173.39	70.1899
BjuOA01G12940	133.597	2.17056	0.277325	7.82676	5.00608e-15	2.51417e-12	218.577	48.6171
BjuOA01G14350	25.839	2.30518	0.667193	3.45505	0.000550196	0.045646	43.0258	8.65231
BjuOA01G14390	1598.38	7.95066	0.306552	25.9358	2.62926e-148	1.47893e-143	3183.88	12.8721
BjuOA01G25200	592.937	5.46443	0.226834	24.0899	3.18649e-128	8.96183e-124	1159.65	26.2229
BjuOA01G31920	3.77615	5.60525	1.58825	3.52921	0.000416806	0.0362925	7.55231	0
BjuOA01G32180	1872.97	12.1244	0.863348	14.0434	8.45014e-45	2.37656e-41	3745.12	0.827818
BjuOA01G32560	42.0156	6.20849	0.844816	7.34893	1.99801e-13	8.5791e-11	82.8993	1.13199
BjuOA01G37710	15.6505	3.92315	0.796752	4.92393	8.48217e-07	0.000169189	29.3774	1.92367
BjuOA01G39320	89.2042	-1.38437	0.3931	-3.52167	0.000428841	0.0370758	49.2461	129.162
BjuOA01G39630	6.51115	-4.91327	1.42976	-3.43642	0.000589452	0.0479135	0.389375	12.6329
BjuOA01G41730	30.627	6.17099	0.952364	6.47966	9.19286e-11	3.07791e-08	60.405	0.848996
BjuOA01G41740	197.468	4.21753	0.988157	4.26808	1.97161e-05	0.00285827	374.835	20.1012
BjuOA02G01590	47.0606	2.85587	0.574979	4.9669	6.80304e-07	0.000137649	82.7735	11.3477
BjuOA02G01610	165.068	-1.79064	0.49759	-3.59863	0.0003199	0.0298904	74.014	256.122
BjuOA02G02250	41.2105	-1.94319	0.491449	-3.954	7.68569e-05	0.00938641	16.9998	65.4213
BjuOA02G05680	3594.21	4.80136	0.375658	12.7812	2.08801e-37	3.91495e-34	6939.36	249.067
BjuOA02G06080	68.8971	3.1294	0.408598	7.65888	1.8756e-14	8.79173e-12	123.568	14.2257
BjuOA02G07450	75.0275	3.83689	0.394598	9.72356	2.39274e-22	2.20638e-19	140.178	9.87741
BjuOA02G07990	233.117	1.46889	0.292501	5.02182	5.1184e-07	0.000107829	342.609	123.625
BjuOA02G08920	145.461	-1.53275	0.337316	-4.54397	5.52037e-06	0.000934532	74.8039	216.117
BjuOA02G10700	154.006	1.64829	0.228504	7.2134	5.45736e-13	2.20842e-10	233.48	74.5307
BjuOA02G12170	168.301	3.1329	0.502545	6.23407	4.54457e-10	1.42015e-07	302.27	34.3312
BjuOA02G17330	48.4269	1.88057	0.391904	4.79855	1.59821e-06	0.00030167	76.0928	20.761
BjuOA02G21830	131.928	1.58274	0.308005	5.13868	2.76669e-07	6.05538e-05	197.89	65.9656
BjuOA02G22040	563.279	5.44456	0.301605	18.052	7.61453e-73	5.35387e-69	1101.36	25.1933
BjuOA02G22050	14.3521	3.40804	0.84709	4.02323	5.74051e-05	0.00738897	26.2843	2.41992
BjuOA02G23680	54.7597	-1.4064	0.367008	-3.83207	0.000127067	0.0143234	30.024	79.4955
BjuOA02G27630	1677.99	1.10006	0.194251	5.66308	1.48683e-08	3.92641e-06	2288.27	1067.71
BjuOA02G36100	39.2668	3.4033	0.643459	5.28907	1.22938e-07	2.91777e-05	71.8412	6.69249
BjuOA02G38620	21.2189	4.85568	0.915559	5.30351	1.13595e-07	2.70746e-05	40.9891	1.44859
BjuOA02G40110	37.2241	4.5198	0.605463	7.46502	8.32859e-14	3.71805e-11	71.2681	3.18018
BjuOA02G40770	50.2447	1.13769	0.329336	3.45451	0.000551299	0.0456701	69.1278	31.3616
BjuOA02G41380	32.1345	1.5041	0.403616	3.72656	0.00019411	0.0202194	47.4948	16.7742
BjuOA02G42000	224.52	1.12687	0.310047	3.63452	0.000278496	0.0270088	308.054	140.986
BjuOA02G43170	228.354	1.77263	0.303252	5.8454	5.05345e-09	1.41419e-06	353.324	103.385
BjuOA02G43210	301.472	-1.32769	0.348982	-3.80447	0.000142106	0.0157349	172.065	430.879
BjuOA02G43730	2606.92	2.65511	0.199247	13.3257	1.64083e-40	4.01283e-37	4499.4	714.432
BjuOA02G44950	308.742	11.9645	1.19856	9.9824	1.82009e-23	1.82818e-20	617.485	0
BjuOA02G47250	204.129	-1.10423	0.3053	-3.61686	0.000298202	0.0283817	129.49	278.767
BjuOA03G00320	421.427	1.69561	0.234513	7.23035	4.81748e-13	1.96361e-10	644.001	198.854
BjuOA03G03460	57.6823	2.81334	0.408324	6.88997	5.58051e-12	2.06512e-09	101.055	14.3097
BjuOA03G06000	25.6715	2.57216	0.589712	4.36173	1.29038e-05	0.00198856	43.9997	7.3432
BjuOA03G06290	1302.36	3.95325	0.374865	10.5458	5.3119e-26	5.97578e-23	2446.58	158.15
BjuOA03G08020	415.095	-1.30783	0.328847	-3.97701	6.97866e-05	0.00860839	238.742	591.448
BjuOA03G08290	77.5883	-1.81909	0.496851	-3.66123	0.000251006	0.0248571	34.1935	120.983
BjuOA03G08390	88.1678	1.06329	0.29531	3.60058	0.000317507	0.0298155	119.214	57.1219
BjuOA03G09050	19.5814	7.99048	1.3187	6.05937	1.36658e-09	4.11064e-07	39.1627	0
BjuOA03G10100	421.882	1.02161	0.189205	5.39949	6.68295e-08	1.63439e-05	565.205	278.559
BjuOA03G10330	174.241	1.05425	0.217265	4.85238	1.21989e-06	0.000234993	235.159	113.323
BjuOA03G13460	14.271	3.36725	0.726285	4.63626	3.54766e-06	0.000627683	25.9963	2.54571
BjuOA03G15090	1069.47	2.4204	0.334447	7.23701	4.58688e-13	1.88326e-10	1802.4	336.542
BjuOA03G15950	53.861	2.71021	0.364802	7.42928	1.09191e-13	4.83614e-11	93.4861	14.236
BjuOA03G16440	211.94	4.37541	0.332896	13.1435	1.85547e-39	4.34869e-36	404.434	19.4472
BjuOA03G17630	23.5508	1.96264	0.550638	3.56431	0.000364817	0.0329373	37.5244	9.57726
BjuOA03G20530	15.3655	7.63545	1.29562	5.89328	3.78595e-09	1.08651e-06	30.731	0
BjuOA03G24630	131.055	1.4063	0.38219	3.67958	0.000233616	0.0234237	190.303	71.8077
BjuOA03G24860	20.7972	2.43862	0.569898	4.27905	1.87692e-05	0.00274154	35.0544	6.54002
BjuOA03G24950	24.1383	-1.91769	0.513758	-3.73267	0.000189462	0.0198264	10.1139	38.1628
BjuOA03G25060	171.674	10.1556	1.21163	8.38171	5.21635e-17	3.12143e-14	343.086	0.261821
BjuOA03G27600	59.3638	1.95432	0.411181	4.75293	2.00492e-06	0.000368545	94.3943	24.3332
BjuOA03G27610	80.9749	1.14394	0.311163	3.67633	0.00023661	0.0236817	111.363	50.5866
BjuOA03G27740	23.7163	2.99111	0.567825	5.26766	1.38173e-07	3.25192e-05	42.1354	5.2972
BjuOA03G32550	556.579	1.09616	0.312523	3.50745	0.000452421	0.038734	758.243	354.915
BjuOA03G32660	1880.49	5.60201	0.996246	5.62312	1.87541e-08	4.90652e-06	3685.16	75.8183
BjuOA03G33720	21.229	3.09623	0.634662	4.87855	1.06868e-06	0.000208723	38.016	4.44199
BjuOA03G36690	123.349	-1.22585	0.356358	-3.43993	0.000581868	0.0473777	73.9016	172.797
BjuOA03G40260	9.90982	5.11944	1.26161	4.05785	4.95268e-05	0.00649378	19.296	0.523642
BjuOA03G41420	158.983	11.0069	1.2011	9.16404	4.99899e-20	3.8519e-17	317.966	0
BjuOA03G41860	118.731	10.5869	1.21281	8.7293	2.56255e-18	1.71596e-15	237.462	0
BjuOA03G52850	410.557	5.44346	0.367931	14.7948	1.58358e-49	5.93831e-46	802.835	18.2794
BjuOA03G53310	185.497	1.84909	0.234643	7.88042	3.26293e-15	1.65348e-12	290.385	80.6081
BjuOA03G53320	758.51	2.07718	0.184608	11.2518	2.26902e-29	3.35869e-26	1226.36	290.664
BjuOA03G56420	39.7552	7.14448	1.09929	6.49917	8.0763e-11	2.72026e-08	78.9518	0.558514
BjuOA03G59000	437.815	1.77188	0.223823	7.91646	2.44373e-15	1.26108e-12	677.186	198.443
BjuOA03G62290	314.715	1.01853	0.241497	4.21758	2.46938e-05	0.00349874	421.179	208.252
BjuOA03G68430	638.222	11.1537	1.05587	10.5635	4.39812e-26	5.04878e-23	1275.86	0.579691
BjuOA04G01020	69.5888	1.05194	0.301075	3.49396	0.00047591	0.0403763	93.8745	45.3031
BjuOA04G05380	15.5319	5.1619	0.998776	5.16823	2.36323e-07	5.31268e-05	30.1875	0.876384
BjuOA04G05780	487.736	3.93343	0.951091	4.1357	3.5387e-05	0.00480793	915.601	59.8711
BjuOA04G09320	11.2631	3.91969	0.872693	4.49148	7.0729e-06	0.00115989	21.1398	1.38633
BjuOA04G09990	78.9206	6.31087	0.652469	9.67229	3.95439e-22	3.58759e-19	155.848	1.99341
BjuOA04G10000	46.8569	5.18615	0.657794	7.88416	3.1667e-15	1.61931e-12	91.2167	2.49715
BjuOA04G10010	72.6068	3.79495	0.401897	9.44259	3.63675e-21	3.05319e-18	135.454	9.7591
BjuOA04G10020	406.026	5.29052	0.358684	14.7498	3.08605e-49	1.08492e-45	791.763	20.2885
BjuOA04G10030	27.2226	2.75754	0.550675	5.00756	5.51249e-07	0.000114842	47.3815	7.06366
BjuOA04G10080	184.154	3.42527	0.309407	11.0704	1.74524e-28	2.28298e-25	336.902	31.4053
BjuOA04G10090	54.403	4.44552	0.534061	8.324	8.50429e-17	4.8319e-14	103.998	4.80843
BjuOA04G10130	8.02167	5.70458	1.47725	3.86163	0.000112634	0.0129387	15.7815	0.261821
BjuOA04G10140	10.9902	5.23017	1.30266	4.015	5.94464e-05	0.00758232	21.387	0.593385
BjuOA04G10150	9.10261	5.89147	1.39526	4.2225	2.41609e-05	0.00344058	17.9434	0.261821
BjuOA04G10160	198.174	5.99709	1.65405	3.6257	0.000288185	0.0276623	390.222	6.12593
BjuOA04G10170	30.0231	6.72724	1.14776	5.86116	4.59637e-09	1.29271e-06	59.4877	0.558514
BjuOA04G10180	46.9531	7.37133	1.17768	6.2592	3.86954e-10	1.2228e-07	93.3264	0.579691
BjuOA04G10200	15.1258	7.60586	1.40072	5.42995	5.63683e-08	1.39677e-05	30.2516	0
BjuOA04G10210	9.71489	6.9683	1.51419	4.602	4.18459e-06	0.000733268	19.4298	0
BjuOA04G10220	31.6586	5.79731	0.921828	6.28892	3.19673e-10	1.01589e-07	62.2138	1.10333
BjuOA04G10230	32.4797	6.23131	1.03713	6.00821	1.87583e-09	5.55333e-07	64.0693	0.890078
BjuOA04G10240	40.1587	4.92344	0.724298	6.79754	1.06421e-11	3.86197e-09	77.6957	2.62167
BjuOA04G10250	14.0908	5.02061	1.02489	4.89869	9.64756e-07	0.000189743	27.3402	0.841512
BjuOA04G10260	70.2146	4.50863	0.541131	8.33185	7.95882e-17	4.56812e-14	134.497	5.93167
BjuOA04G10270	79.5899	4.26367	0.503221	8.47277	2.39622e-17	1.51444e-14	151.296	7.884
BjuOA04G10280	62.161	5.15318	0.694452	7.42049	1.16684e-13	5.08789e-11	120.894	3.42831
BjuOA04G10300	15.2009	3.45171	0.78697	4.38608	1.15413e-05	0.0017983	27.8425	2.55941
BjuOA04G10310	11.8607	4.31515	1.09551	3.93896	8.18372e-05	0.00992082	22.5757	1.14569
BjuOA04G10330	54.5846	7.01406	0.973193	7.20727	5.70836e-13	2.2935e-10	108.349	0.820334
BjuOA04G10340	47.6591	6.38218	0.920013	6.93705	4.00364e-12	1.52163e-09	94.1662	1.1519
BjuOA04G10350	37.3424	8.91197	1.28648	6.92743	4.28564e-12	1.60708e-09	74.6849	0
BjuOA04G10360	78.6735	7.13091	0.89246	7.99018	1.34746e-15	7.08346e-13	156.257	1.08964
BjuOA04G10370	201.174	6.28633	0.562219	11.1813	5.03579e-29	7.26303e-26	397.203	5.1462
BjuOA04G10380	124.026	4.22347	0.548954	7.69367	1.42978e-14	6.81558e-12	235.463	12.5891
BjuOA04G10400	6.60987	6.40771	1.52872	4.19155	2.77058e-05	0.00388634	13.2197	0
BjuOA04G10410	19.2369	4.17053	1.00608	4.14534	3.39304e-05	0.00463241	36.4107	2.06315
BjuOA04G10420	124.976	5.15794	0.622296	8.28857	1.14615e-16	6.32059e-14	243.094	6.85662
BjuOA04G10430	414.857	5.82646	0.933788	6.2396	4.38702e-10	1.37858e-07	815.31	14.4037
BjuOA04G10440	1304.44	5.28017	0.407575	12.9551	2.19847e-38	4.94646e-35	2543.34	65.5386
BjuOA04G10450	1031.86	5.71725	0.422838	13.5211	1.1733e-41	3.14272e-38	2025.15	38.5732
BjuOA04G10460	100.916	4.59133	0.593735	7.73297	1.05069e-14	5.13916e-12	193.698	8.13431
BjuOA04G10470	82.4865	5.26193	0.537426	9.79097	1.23108e-22	1.15412e-19	160.814	4.159
BjuOA04G10480	863.904	4.79548	0.422828	11.3414	8.1796e-30	1.27804e-26	1667.65	60.1602
BjuOA04G10490	520.893	3.00293	0.360319	8.33408	7.81061e-17	4.52927e-14	926.203	115.583
BjuOA04G10500	349.739	4.81074	0.508781	9.45544	3.2168e-21	2.74154e-18	675.31	24.1676
BjuOA04G10510	669.628	5.40106	0.454611	11.8806	1.49288e-32	2.70881e-29	1308.21	31.0445
BjuOA04G10520	151.929	5.95909	0.986395	6.04129	1.5289e-09	4.57443e-07	299.038	4.82085
BjuOA04G10530	305.246	6.0158	0.523397	11.4937	1.4183e-30	2.41752e-27	601.173	9.31889
BjuOA04G10540	415.491	6.63637	0.923825	7.18358	6.79113e-13	2.70918e-10	822.735	8.24697
BjuOA04G10550	504.683	6.37717	0.889328	7.17078	7.45743e-13	2.95403e-10	997.336	12.0302
BjuOA04G10560	1120.33	6.71658	0.844154	7.95658	1.76866e-15	9.21161e-13	2219.53	21.1358
BjuOA04G10570	106.38	3.09007	0.458943	6.73302	1.66172e-11	5.99166e-09	190.343	22.4165
BjuOA04G10580	137.893	5.44555	0.612395	8.89222	5.98997e-19	4.31961e-16	269.591	6.19476
BjuOA04G10590	1063.62	4.45682	0.765761	5.82012	5.88067e-09	1.62869e-06	2034.56	92.6865
BjuOA04G10600	556.336	4.05492	0.363303	11.1613	6.30844e-29	8.65471e-26	1049.42	63.2472
BjuOA04G10610	77.6015	5.61256	0.70125	8.00365	1.20782e-15	6.40931e-13	152.064	3.1391
BjuOA04G10720	70.2086	5.21257	0.60467	8.62051	6.66556e-18	4.35966e-15	136.657	3.75987
BjuOA04G10730	18.765	4.4196	0.804609	5.49285	3.95489e-08	9.93119e-06	35.8545	1.67554
BjuOA04G10750	91.611	10.2106	2.43921	4.18605	2.83853e-05	0.00397175	183.222	0
BjuOA04G10770	27.2416	5.9848	1.22579	4.88242	1.04793e-06	0.000205383	53.6279	0.855206
BjuOA04G10860	5.78447	6.22772	1.46455	4.25231	2.11577e-05	0.00304373	11.5689	0
BjuOA04G10870	4.81637	5.95438	1.55829	3.82111	0.000132854	0.0148863	9.63275	0
BjuOA04G10880	8.12946	5.72343	1.41513	4.04446	5.24434e-05	0.00681268	15.9759	0.282999
BjuOA04G10920	23.1678	6.3494	1.22213	5.19536	2.04324e-07	4.65304e-05	45.7771	0.558514
BjuOA04G10940	21.8335	4.64025	0.836335	5.54832	2.88431e-08	7.44218e-06	41.9839	1.68302
BjuOA04G10950	38.7854	5.7579	0.841128	6.84546	7.62317e-12	2.80259e-09	76.1495	1.4212
BjuOA04G12710	22.2653	-1.81939	0.507566	-3.58453	0.00033768	0.0310363	9.89886	34.6318
BjuOA04G15710	10.439	3.81725	1.06925	3.57002	0.000356958	0.032437	19.4991	1.37885
BjuOA04G17100	231.124	11.5472	1.20907	9.55054	1.29028e-21	1.13401e-18	462.247	0
BjuOA04G17780	152.315	5.98122	0.448205	13.3448	1.26981e-40	3.24661e-37	299.898	4.7312
BjuOA04G18290	16.4464	7.73477	1.29408	5.97704	2.27222e-09	6.62227e-07	32.8929	0
BjuOA04G19260	693.878	6.54471	0.733892	8.91781	4.75597e-19	3.51998e-16	1373.11	14.6453
BjuOA04G19650	30.3521	2.05303	0.552647	3.7149	0.000203282	0.0210191	48.9489	11.7553
BjuOA04G19980	560.926	2.12393	0.238527	8.90434	5.37048e-19	3.92317e-16	912.378	209.474
BjuOA04G22880	225.365	1.81646	0.320714	5.6638	1.48055e-08	3.92641e-06	351.098	99.6316
BjuOA04G23400	12.5162	7.34672	1.3706	5.3602	8.31281e-08	2.00681e-05	25.0324	0
BjuOA04G23520	7.05559	4.62297	1.29565	3.56809	0.0003596	0.0325195	13.5875	0.523642
BjuOA04G24690	290.082	5.09399	0.395713	12.8729	6.39152e-38	1.38276e-34	563.803	16.3607
BjuOA04G26160	13.1114	5.53766	1.18441	4.67544	2.93324e-06	0.000530521	25.6992	0.523642
BjuOA04G29060	849.646	-1.31649	0.214108	-6.14874	7.81018e-10	2.40063e-07	486.65	1212.64
BjuOA04G29630	1752.33	1.97479	0.201137	9.81814	9.40644e-23	8.96785e-20	2793.85	710.801
BjuOA04G34050	640.562	2.13721	0.395626	5.40208	6.58722e-08	1.61801e-05	1044.01	237.119
BjuOA04G35640	10.8499	4.66164	1.07539	4.33483	1.45873e-05	0.00219979	20.9144	0.785463
BjuOA04G35980	25.5296	3.09383	0.561666	5.50831	3.62289e-08	9.17947e-06	45.6499	5.4093
BjuOA05G00860	71.8612	3.78525	0.448919	8.43194	3.39993e-17	2.07872e-14	134.039	9.68315
BjuOA05G01090	71.3018	3.64679	0.469565	7.76631	8.08036e-15	3.98695e-12	131.93	10.6738
BjuOA05G02840	143.024	3.98091	0.543556	7.32382	2.41005e-13	1.01927e-10	269.146	16.902
BjuOA05G04600	210.076	6.43481	0.501097	12.8414	9.60703e-38	1.92995e-34	415.268	4.88438
BjuOA05G05550	90.0164	-1.27521	0.33649	-3.78973	0.00015081	0.0164398	52.4946	127.538
BjuOA05G06190	967.5	1.03365	0.240808	4.29241	1.76741e-05	0.00258894	1299.8	635.197
BjuOA05G06600	1742.06	1.08436	0.194681	5.56995	2.54811e-08	6.60501e-06	2367.57	1116.55
BjuOA05G08370	38.9419	3.1394	0.56045	5.60157	2.12425e-08	5.53179e-06	70.017	7.86684
BjuOA05G08530	1120.93	3.58653	0.195299	18.3643	2.53832e-75	2.03969e-71	2069.46	172.401
BjuOA05G13740	579.117	1.69262	0.183079	9.24529	2.34604e-20	1.85862e-17	884.537	273.697
BjuOA05G14640	735.14	1.0322	0.296714	3.47877	0.000503722	0.0422263	987.313	482.968
BjuOA05G14970	331.341	2.21758	0.475228	4.66636	3.06583e-06	0.000550958	545.535	117.146
BjuOA05G15400	26.0906	3.00968	0.603206	4.98948	6.05431e-07	0.000125202	46.4588	5.72244
BjuOA05G19350	895.206	1.48117	0.213692	6.93132	4.16925e-12	1.57394e-09	1318.1	472.31
BjuOA05G28770	73.7002	-1.64657	0.419885	-3.92147	8.80104e-05	0.0105554	35.5872	111.813
BjuOA05G29240	748.24	1.76653	0.27834	6.34667	2.20026e-10	7.15391e-08	1156.67	339.813
BjuOA05G29770	65.4246	-1.88246	0.436067	-4.3169	1.58236e-05	0.00235467	27.9025	102.947
BjuOA05G30320	833.636	3.35875	0.914458	3.67294	0.000239773	0.0239555	1519.23	148.038
BjuOA05G36870	41.1044	1.70728	0.368249	4.63621	3.54856e-06	0.000627683	62.9374	19.2713
BjuOA05G37300	28.2583	-2.53403	0.700946	-3.61515	0.000300173	0.0284729	8.22803	48.2886
BjuOA05G37410	88.098	1.27733	0.297479	4.29384	1.75607e-05	0.00258175	124.654	51.5417
BjuOA05G38970	134.575	1.83018	0.316764	5.77775	7.57075e-09	2.04734e-06	210.178	58.9716
BjuOA05G40080	2677.67	1.86382	0.248074	7.51314	5.77246e-14	2.6398e-11	4200.91	1154.43
BjuOA05G41870	25.9277	3.09772	0.748456	4.13882	3.49104e-05	0.00475466	46.4783	5.37718
BjuOA05G41990	5.70731	5.21073	1.44019	3.6181	0.000296774	0.0282936	11.1179	0.296693
BjuOA05G42740	11.3998	7.20634	1.32791	5.42682	5.73674e-08	1.41529e-05	22.7996	0
BjuOA06G02800	36.8193	3.11217	0.782317	3.97814	6.94562e-05	0.00859412	66.0274	7.61123
BjuOA06G06080	79.1426	1.63301	0.423219	3.85855	0.000114061	0.0130669	119.692	38.5931
BjuOA06G11320	36.793	1.65436	0.468699	3.52969	0.000416043	0.0362821	55.8455	17.7406
BjuOA06G11590	94.9742	5.47481	0.533591	10.2603	1.06374e-24	1.12895e-21	185.796	4.15279
BjuOA06G14180	16.657	2.51178	0.640513	3.92151	8.79957e-05	0.0105554	28.3844	4.92949
BjuOA06G14250	147.97	1.63657	0.376773	4.34365	1.40134e-05	0.00211893	224.03	71.9093
BjuOA06G15560	388.336	-1.43149	0.415022	-3.44918	0.000562293	0.046376	210.137	566.534
BjuOA06G22850	143.094	5.11371	0.475331	10.7582	5.42216e-27	6.63024e-24	278.218	7.97019
BjuOA06G32260	213.219	-1.20367	0.263629	-4.56577	4.97671e-06	0.00085607	128.741	297.697
BjuOA06G32650	403.857	1.06454	0.193398	5.5044	3.70438e-08	9.34383e-06	546.428	261.285
BjuOA06G37820	5.62564	6.18641	1.45652	4.24739	2.16279e-05	0.00310344	11.2513	0
BjuOA06G38780	188.62	1.52892	0.345456	4.42581	9.60811e-06	0.00152239	280.279	96.9602
BjuOA06G42970	62.1295	1.87452	0.390855	4.79593	1.61921e-06	0.000304613	97.6108	26.6481
BjuOA06G44820	315.261	1.01538	0.223717	4.53868	5.66071e-06	0.000953321	421.785	208.736
BjuOA06G45230	131.804	1.90424	0.324463	5.86891	4.38673e-09	1.23995e-06	208.063	55.5444
BjuOA07G02650	510.359	2.19057	0.423736	5.16965	2.34528e-07	5.29797e-05	837.433	183.286
BjuOA07G06440	21.1133	5.19711	1.11225	4.6726	2.97404e-06	0.000536176	41.1157	1.11082
BjuOA07G12920	9.79183	3.16631	0.888441	3.5639	0.000365391	0.0329373	17.6039	1.97972
BjuOA07G17210	51.2419	1.36502	0.336618	4.05509	5.01157e-05	0.00655571	73.7986	28.6852
BjuOA07G21470	719.674	3.2952	0.305176	10.7977	3.5288e-27	4.51117e-24	1306.43	132.919
BjuOA07G22960	20.7271	2.48424	0.662621	3.74911	0.00017746	0.0188695	35.2082	6.24608
BjuOA07G24330	1029.4	5.74558	0.874831	6.56765	5.11159e-11	1.75318e-08	2021.19	37.6116
BjuOA07G27200	42.7462	2.90816	0.412422	7.05141	1.77114e-12	6.82364e-10	75.4914	10.001
BjuOA07G29720	18.733	3.09848	0.631558	4.90608	9.29136e-07	0.000184675	33.5489	3.91708
BjuOA07G32800	47.683	2.63376	0.609254	4.32292	1.53974e-05	0.0023024	82.0481	13.3179
BjuOA07G34320	15.6	4.1524	0.812055	5.11345	3.1633e-07	6.86997e-05	29.5729	1.62698
BjuOA07G35020	11.3945	7.20572	1.37891	5.22566	1.73539e-07	4.00058e-05	22.7891	0
BjuOA07G35050	129.733	-1.24885	0.323729	-3.85769	0.000114462	0.0130861	76.8424	182.624
BjuOA07G36040	5.56917	6.17449	1.49365	4.13382	3.56781e-05	0.0048358	11.1383	0
BjuOA07G37530	111.409	3.23251	0.438951	7.36415	1.78278e-13	7.71379e-11	201.483	21.3351
BjuOA07G41640	130.592	7.54507	0.718156	10.5062	8.09118e-26	8.92393e-23	259.84	1.34398
BjuOA07G41650	27.0972	2.80507	0.679245	4.1297	3.63242e-05	0.00488804	47.4732	6.72116
BjuOA07G41660	26.661	5.98046	0.959618	6.23213	4.60144e-10	1.42998e-07	52.5366	0.785463
BjuOA07G42220	450.679	1.48609	0.233389	6.36746	1.92189e-10	6.28516e-08	664.388	236.971
BjuOA07G42590	12.7255	3.22128	0.829433	3.88372	0.000102872	0.0119802	23.0249	2.42613
BjuOA07G42610	13.8579	3.77798	0.995013	3.79691	0.00014651	0.016159	25.8831	1.83275
BjuOA07G44080	136.38	2.9296	0.437315	6.69906	2.09764e-11	7.37437e-09	241.257	31.5022
BjuOA08G03040	73.2629	2.88972	0.384488	7.51574	5.65891e-14	2.60908e-11	129.162	17.3641
BjuOA08G05990	54.1394	9.45498	1.23064	7.683	1.5541e-14	7.34593e-12	108.279	0
BjuOA08G06150	162.983	1.49126	0.427249	3.49039	0.000482315	0.0407381	240.503	85.4637
BjuOA08G08920	505.668	1.99065	0.425193	4.68176	2.84424e-06	0.000516083	808.091	203.245
BjuOA08G12370	126.907	2.91947	0.410558	7.11096	1.15237e-12	4.50137e-10	224.346	29.4687
BjuOA08G30890	54.0926	2.92088	0.486245	6.007	1.88985e-09	5.56555e-07	95.6445	12.5407
BjuOA08G31390	149.884	4.48507	0.534509	8.39102	4.8196e-17	2.91503e-14	287.061	12.7067
BjuOA08G34670	367.805	1.58817	0.451015	3.52133	0.000429396	0.0370758	552.099	183.511
BjuOA08G34710	9615.7	1.06614	0.212852	5.00881	5.47688e-07	0.000114524	13015.2	6216.19
BjuOA08G36450	1107.09	2.33745	0.276803	8.44445	3.05477e-17	1.9092e-14	1848.54	365.636
BjuOA08G37960	409.62	6.55765	0.401015	16.3526	4.16586e-60	1.95271e-56	810.721	8.51755
BjuOA09G01450	16.1114	4.81109	0.897556	5.36022	8.31215e-08	2.00681e-05	31.1406	1.08216
BjuOA09G01490	8.47434	3.82584	0.99029	3.86336	0.00011184	0.0129176	15.8317	1.11703
BjuOA09G06120	42.4077	1.3437	0.359303	3.73974	0.000184208	0.0194036	60.8887	23.9266
BjuOA09G06740	69.0685	2.42253	0.523046	4.63158	3.62887e-06	0.000639876	116.517	21.6195
BjuOA09G07360	20.2577	8.04002	1.31113	6.13214	8.67027e-10	2.65051e-07	40.5154	0
BjuOA09G09050	66.5145	3.01183	0.554604	5.4306	5.61647e-08	1.39677e-05	118.442	14.5867
BjuOA09G14690	9.00708	6.86821	1.37058	5.01117	5.40995e-07	0.000113546	18.0142	0
BjuOA09G16530	473.748	4.77461	1.15586	4.13079	3.61511e-05	0.00487641	914.093	33.4037
BjuOA09G17120	7.9112	3.34152	0.968291	3.45094	0.000558634	0.0461419	14.3875	1.4349
BjuOA09G20180	100.809	3.24931	0.507419	6.40361	1.51749e-10	5.03961e-08	182.414	19.2027
BjuOA09G20410	130.442	2.63863	0.298093	8.8517	8.61981e-19	6.0607e-16	224.828	36.0558
BjuOA09G20700	2865.65	10.5116	0.447523	23.4884	5.35818e-122	1.00464e-117	5727.33	3.96564
BjuOA09G21470	22.9672	5.31336	0.933308	5.69304	1.248e-08	3.32696e-06	44.8024	1.13199
BjuOA09G22510	61.9987	-1.2672	0.311634	-4.06631	4.77636e-05	0.00629193	36.5007	87.4967
BjuOA09G22750	90.243	-1.21413	0.33493	-3.62503	0.000288929	0.0276865	54.5257	125.96
BjuOA09G23160	29.1112	2.85881	0.714047	4.00367	6.23667e-05	0.00786562	51.1773	7.04503
BjuOA09G23180	226.553	1.08214	0.297726	3.63467	0.000278339	0.0270088	307.673	145.433
BjuOA09G23340	193.213	1.45499	0.422126	3.44682	0.000567233	0.0467149	283.286	103.141
BjuOA09G23480	193.661	-1.54306	0.429038	-3.59657	0.000322445	0.0300285	98.9447	288.377
BjuOA09G23850	116.608	-1.29357	0.345126	-3.74812	0.000178168	0.018909	67.8388	165.377
BjuOA09G24380	6.59908	6.41675	1.43298	4.47789	7.53828e-06	0.00122549	13.1982	0
BjuOA09G26270	14.8934	4.07125	0.814251	4.99999	5.73335e-07	0.000119002	28.1175	1.66933
BjuOA09G26840	81.4886	-1.07877	0.30907	-3.49037	0.000482348	0.0407381	52.3111	110.666
BjuOA09G27000	76.192	-1.29108	0.310319	-4.16048	3.17581e-05	0.00440206	44.2882	108.096
BjuOA09G28010	31.0452	2.38625	0.486739	4.90251	9.46176e-07	0.0001874	52.1255	9.96487
BjuOA09G28220	158.471	1.61728	0.307219	5.26427	1.40746e-07	3.29867e-05	239.136	77.807
BjuOA09G28330	182.473	-1.23672	0.331344	-3.73244	0.000189632	0.0198264	108.576	256.37
BjuOA09G29490	2959.34	-1.29217	0.268828	-4.8067	1.53443e-06	0.000290606	1715.93	4202.74
BjuOA09G29560	171.662	4.15989	0.957106	4.34632	1.38442e-05	0.00210466	325.189	18.1339
BjuOA09G30410	68.0091	-1.25264	0.330264	-3.79284	0.000148935	0.0163303	40.1377	95.8805
BjuOA09G30520	33.7069	1.551	0.445309	3.48297	0.000495885	0.0416314	50.1897	17.2241
BjuOA09G30700	53.7402	4.10669	0.47032	8.73168	2.50908e-18	1.7004e-15	101.526	5.95412
BjuOA09G31460	41.596	6.2027	0.88826	6.98298	2.88983e-12	1.10578e-09	82.0887	1.10333
BjuOA09G31470	65.593	5.65861	0.647786	8.73531	2.42991e-18	1.66683e-15	128.57	2.61546
BjuOA09G31490	9.31088	5.00611	1.25112	4.00131	6.29936e-05	0.0079269	18.0558	0.565997
BjuOA09G31500	47.5823	4.77951	0.572847	8.34344	7.21575e-17	4.2279e-14	91.8334	3.33118
BjuOA09G32120	6.29969	5.364	1.46959	3.65	0.000262239	0.0258784	12.3164	0.282999
BjuOA09G33170	9.16124	6.88362	1.3836	4.97515	6.51971e-07	0.000132872	18.3225	0
BjuOA09G35390	79.1582	9.03373	1.21734	7.42089	1.16332e-13	5.08789e-11	158.055	0.261821
BjuOA09G35460	26.3474	2.04522	0.493298	4.14601	3.38312e-05	0.0046301	42.4121	10.2827
BjuOA09G35740	65.176	-1.15969	0.304718	-3.80577	0.000141362	0.0156833	40.2401	90.1119
BjuOA09G35800	898.249	1.17473	0.232696	5.04835	4.45634e-07	9.49487e-05	1244.9	551.596
BjuOA09G35960	86.1277	-1.1046	0.265622	-4.15854	3.20293e-05	0.00442657	54.7609	117.494
BjuOA09G37390	32.9417	-1.8043	0.487123	-3.70399	0.000212231	0.0217446	14.7767	51.1068
BjuOA09G37430	99.2077	-1.25905	0.26348	-4.77854	1.76577e-06	0.000329976	58.4702	139.945
BjuOA09G37660	57.9296	-1.27865	0.34457	-3.71087	0.000206547	0.0213176	33.6405	82.2186
BjuOA09G39430	30.4298	8.61704	1.26519	6.81085	9.70208e-12	3.54372e-09	60.8596	0
BjuOA09G39810	9.07375	6.87716	1.36221	5.04852	4.45246e-07	9.49487e-05	18.1475	0
BjuOA09G40150	30.4091	-2.22945	0.570703	-3.9065	9.36438e-05	0.0111126	10.6158	50.2023
BjuOA09G40310	60.5333	-1.79126	0.361603	-4.95368	7.28235e-07	0.000146819	27.124	93.9427
BjuOA09G40600	161.962	1.74693	0.394347	4.42994	9.42592e-06	0.00150198	249.597	74.328
BjuOA09G40630	27.3145	4.38674	0.71662	6.12144	9.27343e-10	2.81957e-07	52.1667	2.46228
BjuOA09G40750	15.3354	4.37981	0.910022	4.81286	1.48784e-06	0.000283693	29.2557	1.41499
BjuOA09G40790	9.88773	4.49031	1.15239	3.89653	9.75794e-05	0.0114827	18.9265	0.848996
BjuOA09G40800	6.28453	5.35459	1.42166	3.76642	0.000165603	0.0177767	12.2861	0.282999
BjuOA09G40860	55.1417	1.28309	0.354588	3.61855	0.000296263	0.0282929	78.0914	32.192
BjuOA09G41440	19.1931	3.11633	0.716166	4.35141	1.35265e-05	0.00206192	34.4117	3.9744
BjuOA09G41640	13.6286	4.54576	0.932672	4.87391	1.09411e-06	0.000212951	26.1189	1.1382
BjuOA09G41660	41.3711	2.43637	0.401355	6.07035	1.27629e-09	3.85969e-07	69.8241	12.9181
BjuOA09G42790	415.698	-1.81252	0.397856	-4.55572	5.22052e-06	0.000889846	184.464	646.932
BjuOA09G43350	8.64432	4.28231	1.13862	3.76097	0.000169255	0.0181341	16.4259	0.86269
BjuOA09G43370	49.4691	-1.27342	0.331411	-3.84242	0.000121829	0.0138251	29.0201	69.918
BjuOA09G43580	49.9679	2.16277	0.551026	3.92499	8.67338e-05	0.0104469	81.6285	18.3073
BjuOA09G45170	1601.35	2.52094	0.356937	7.06271	1.63287e-12	6.33431e-10	2727.3	475.404
BjuOA09G45260	877.826	-1.24632	0.333807	-3.73365	0.000188723	0.019805	520.5	1235.15
BjuOA09G45830	10.7966	4.2153	0.960548	4.38843	1.14171e-05	0.0017839	20.5248	1.06846
BjuOA09G45840	123.47	2.11519	0.289389	7.30918	2.68783e-13	1.11167e-10	200.762	46.1779
BjuOA09G45990	22.9898	2.45181	0.618397	3.96479	7.34609e-05	0.0090024	38.8585	7.12099
BjuOA09G46830	44.9971	-1.39652	0.385406	-3.6235	0.000290645	0.0278035	24.757	65.2372
BjuOA09G47060	142.265	-1.0915	0.303311	-3.59863	0.000319896	0.0298904	90.6743	193.855
BjuOA09G47290	1690.91	1.52967	0.243138	6.29136	3.14706e-10	1.00579e-07	2511.67	870.149
BjuOA09G49050	19.1233	6.98517	1.33193	5.2444	1.56791e-07	3.65947e-05	37.9635	0.282999
BjuOA09G50150	302.435	1.82159	0.374317	4.86643	1.13631e-06	0.000220401	471.562	133.308
BjuOA09G51590	55.8249	9.49917	1.23248	7.70739	1.28416e-14	6.17374e-12	111.65	0
BjuOA09G54430	135.819	1.17634	0.334486	3.51687	0.000436675	0.0375574	188.317	83.3198
BjuOA09G57540	17.0733	3.11345	0.774028	4.0224	5.7608e-05	0.00739167	30.6583	3.48838
BjuOA09G58040	5.3212	5.1015	1.48744	3.42973	0.000604178	0.0488282	10.3806	0.261821
BjuOA09G60680	346.474	12.1309	1.22385	9.9121	3.68823e-23	3.63963e-20	692.948	0
BjuOA09G66670	8.32495	3.47658	0.976354	3.56078	0.000369759	0.0332246	15.3196	1.33028
BjuOA09G68020	14.6584	7.56924	1.3007	5.81937	5.90682e-09	1.62869e-06	29.3168	0
BjuOA09G69420	52.2207	-1.43219	0.403369	-3.55056	0.00038441	0.0341051	28.1995	76.2419
BjuOA10G01610	300.424	8.48939	0.663169	12.8012	1.61366e-37	3.12988e-34	599.255	1.5921
BjuOA10G03050	21.3197	2.58415	0.570668	4.52829	5.9462e-06	0.00098955	36.5504	6.08887
BjuOA10G05780	46.4527	2.44918	0.463262	5.2868	1.24472e-07	2.94177e-05	78.4715	14.434
BjuOA10G11470	51.4867	1.40841	0.407998	3.45201	0.000556431	0.0460275	74.679	28.2945
BjuOA10G12510	8.45964	3.19759	0.924091	3.46026	0.000539659	0.0449708	15.2786	1.64067
BjuOA10G13290	410.257	4.15441	0.219055	18.9651	3.3129e-80	3.10579e-76	776.897	43.6166
BjuOA10G16400	51.2807	4.32211	0.686527	6.29562	3.0618e-10	9.84134e-08	97.7639	4.79749
BjuOA10G18880	211.947	1.36332	0.312622	4.36092	1.29517e-05	0.00199048	305.245	118.65
BjuOA10G19220	48.8932	2.22359	0.490302	4.53514	5.75647e-06	0.000960818	80.6453	17.1412
BjuOA10G19560	234.567	1.50826	0.384725	3.92037	8.84146e-05	0.0105813	347.118	122.016
BjuOA10G22790	252.723	6.46059	0.934083	6.91651	4.62899e-12	1.72435e-09	499.821	5.62403
BjuOA10G24840	357.424	1.24227	0.322867	3.84761	0.000119274	0.013581	502.382	212.466
BjuOA10G25270	3545.56	3.73543	0.350048	10.6712	1.38818e-26	1.66136e-23	6595.71	495.419
BjuOA10G26270	21.2705	6.21992	1.20792	5.14926	2.61516e-07	5.76863e-05	41.9749	0.565997
BjuOA10G30790	492.32	4.44303	0.270925	16.3995	1.92824e-60	9.86015e-57	941.371	43.269
BjuOA10G30800	60.2567	9.60957	1.23046	7.80972	5.73158e-15	2.85306e-12	120.513	0
BjuOA10G30970	14.8764	6.61493	1.30269	5.07791	3.81611e-07	8.25585e-05	29.4909	0.261821
BjuOA10G31800	14.9476	-2.28022	0.644273	-3.53921	0.000401324	0.0353034	5.15443	24.7407
BjuOA10G31860	1205.31	3.12467	0.273022	11.4448	2.49746e-30	4.13175e-27	2162.47	248.151
BjuOA10G34090	63.1312	-1.47019	0.419755	-3.5025	0.000460922	0.0394018	33.3429	92.9195
BjuOB01G00520	37.1235	5.00384	0.667381	7.49772	6.49368e-14	2.94567e-11	71.9631	2.28389
BjuOB01G00670	24.5904	2.34169	0.503102	4.6545	3.24771e-06	0.000581785	41.0699	8.11095
BjuOB01G00680	56.3645	3.98633	0.436781	9.12661	7.06786e-20	5.37243e-17	106.045	6.68353
BjuOB01G02820	91.9908	-2.07216	0.480502	-4.31249	1.61425e-05	0.00239578	35.6109	148.371
BjuOB01G07560	295.869	-1.25882	0.243631	-5.1669	2.38012e-07	5.31268e-05	174.686	417.052
BjuOB01G09780	21.3008	2.1889	0.625754	3.49801	0.000468741	0.0399488	34.9616	7.6399
BjuOB01G17680	365.485	3.40556	0.231323	14.7221	4.65072e-49	1.53881e-45	667.97	63.0004
BjuOB01G18100	88.8854	2.80301	0.508606	5.51117	3.56453e-08	9.07246e-06	155.599	22.1718
BjuOB01G18530	6.19191	5.3381	1.44109	3.70421	0.000212052	0.0217446	12.122	0.261821
BjuOB01G18540	105.408	4.59213	0.483499	9.49771	2.14559e-21	1.85673e-18	202.42	8.39649
BjuOB01G20090	254.433	3.60238	0.414195	8.69731	3.39856e-18	2.24901e-15	470.267	38.5995
BjuOB01G20870	319.383	9.57129	0.86232	11.0995	1.26194e-28	1.69007e-25	637.938	0.827818
BjuOB01G22360	34.2261	3.8846	0.728538	5.33205	9.7112e-08	2.32445e-05	64.1858	4.26636
BjuOB01G24380	267.973	-1.10291	0.272262	-4.05091	5.10196e-05	0.00664306	170.202	365.743
BjuOB01G25820	436.082	-1.2349	0.250258	-4.93452	8.03465e-07	0.000160833	260.301	611.863
BjuOB01G36000	2371.29	1.88755	0.428606	4.40393	1.06309e-05	0.001675	3733.66	1008.93
BjuOB01G46500	101.706	-1.6281	0.465838	-3.49499	0.000474086	0.0402823	49.6567	153.755
BjuOB01G48430	21.6252	5.66399	0.948666	5.97048	2.36562e-09	6.85896e-07	42.4226	0.827818
BjuOB01G48900	34.0339	8.78724	1.30714	6.72252	1.78611e-11	6.39826e-09	68.0678	0
BjuOB01G50220	14.3865	3.39304	0.759213	4.46915	7.85312e-06	0.001273	26.2622	2.51084
BjuOB02G02000	27.1188	6.59734	1.12158	5.88217	4.04925e-09	1.15618e-06	53.7139	0.523642
BjuOB02G02010	10.2607	4.12346	0.963886	4.27795	1.88621e-05	0.00274154	19.4181	1.10333
BjuOB02G02020	7.77715	5.66845	1.38636	4.08874	4.33721e-05	0.00575387	15.2576	0.296693
BjuOB02G11840	569.505	1.7511	0.453412	3.86204	0.000112442	0.0129387	878.26	260.749
BjuOB02G13820	36.7807	-1.35276	0.381973	-3.54152	0.00039783	0.0351296	20.7404	52.821
BjuOB02G18190	219.935	7.02878	0.490238	14.3375	1.27594e-46	3.77739e-43	436.581	3.28882
BjuOB02G26670	887.697	1.18544	0.226381	5.23649	1.63662e-07	3.78841e-05	1233.14	542.256
BjuOB02G30270	94.3631	2.48407	0.550192	4.51491	6.33422e-06	0.00104792	160.179	28.5475
BjuOB02G36650	728.231	6.04764	0.959167	6.30509	2.88023e-10	9.31092e-08	1434.83	21.6347
BjuOB02G39150	1415.87	1.59183	0.2744	5.80114	6.58647e-09	1.80456e-06	2126.42	705.325
BjuOB02G39620	4.02702	5.70718	1.57209	3.63031	0.000283079	0.027359	8.05404	0
BjuOB02G39820	17.4989	2.88845	0.631329	4.57519	4.75779e-06	0.00082564	30.8326	4.16521
BjuOB02G40170	7.89871	5.67896	1.43634	3.95377	7.69282e-05	0.00938641	15.5356	0.261821
BjuOB02G44700	21.7491	2.50943	0.70046	3.58255	0.000340254	0.0312217	37.0738	6.42446
BjuOB02G45670	18.4647	-2.30255	0.588692	-3.9113	9.18025e-05	0.0109171	6.24052	30.6888
BjuOB02G46370	163.49	1.60757	0.353816	4.54351	5.53253e-06	0.000934532	246.253	80.727
BjuOB02G48710	501.499	12.6643	1.21464	10.4263	1.87998e-25	2.0336e-22	1003	0
BjuOB02G49480	901.901	13.5107	1.20943	11.1711	5.6467e-29	7.94053e-26	1803.8	0
BjuOB02G52820	194.708	1.25175	0.293744	4.26136	2.03183e-05	0.00293047	274.248	115.169
BjuOB02G53090	64.0125	4.1821	0.471559	8.86866	7.40324e-19	5.2712e-16	121.343	6.68226
BjuOB02G59650	354.225	-1.54443	0.448281	-3.44522	0.000570584	0.0468537	180.986	527.463
BjuOB02G60920	227.894	-1.98393	0.423048	-4.6896	2.73738e-06	0.0004983	91.8944	363.894
BjuOB02G61410	6409.68	-1.20213	0.324988	-3.69899	0.000216457	0.0221373	3883.78	8935.58
BjuOB02G62340	58.2354	1.75125	0.492737	3.55413	0.000379229	0.033752	89.8023	26.6684
BjuOB02G65000	230.015	9.67992	1.04454	9.26718	1.91124e-20	1.55805e-17	459.436	0.593385
BjuOB02G66560	38.3802	-1.86019	0.43186	-4.30738	1.65197e-05	0.0024453	16.5284	60.232
BjuOB02G68330	908.529	1.10012	0.171836	6.40215	1.53207e-10	5.03961e-08	1239.21	577.846
BjuOB02G70550	1092.15	9.35105	0.471208	19.8448	1.22137e-87	1.37402e-83	2181.07	3.21908
BjuOB02G72350	272.689	1.29013	0.258978	4.9816	6.30593e-07	0.000129453	387.141	158.236
BjuOB02G74810	316.801	1.53743	0.286533	5.36563	8.06652e-08	1.96421e-05	471.102	162.501
BjuOB02G76560	180.246	-1.19525	0.327445	-3.65025	0.00026199	0.0258784	109.676	250.816
BjuOB02G79730	120.595	2.06919	0.313393	6.60254	4.04161e-11	1.3947e-08	194.806	46.3847
BjuOB03G01720	1985.74	1.97602	0.172801	11.4353	2.78702e-30	4.47906e-27	3166.4	805.075
BjuOB03G02310	41.9551	1.48939	0.366141	4.06782	4.74551e-05	0.00626597	61.8613	22.0489
BjuOB03G03060	107.606	-2.19326	0.571415	-3.83829	0.000123897	0.0139941	38.6523	176.56
BjuOB03G06850	386.249	5.72671	0.394078	14.5319	7.60564e-48	2.37672e-44	758.328	14.169
BjuOB03G11930	40.9723	9.05317	1.2376	7.31513	2.5713e-13	1.07935e-10	81.9446	0
BjuOB03G15470	428.771	1.28729	0.191514	6.72161	1.79723e-11	6.39826e-09	608.227	249.315
BjuOB03G16990	27.9979	1.65124	0.47183	3.49964	0.000465878	0.0397651	42.4939	13.5018
BjuOB03G18690	46.91	-2.33079	0.610435	-3.81824	0.000134408	0.0150305	15.4518	78.3682
BjuOB03G20900	15.3371	-3.16542	0.804282	-3.93571	8.29514e-05	0.0100343	3.04328	27.631
BjuOB03G25520	41.9059	7.22361	1.08077	6.68375	2.3291e-11	8.13725e-09	83.2883	0.523642
BjuOB03G29150	124.823	1.83009	0.509397	3.59265	0.000327326	0.0303262	194.938	54.709
BjuOB03G29550	29.3339	1.87886	0.472322	3.97793	6.95181e-05	0.00859412	46.2058	12.462
BjuOB03G30720	48.0367	2.79592	0.485288	5.76137	8.34359e-09	2.24554e-06	84.034	12.0395
BjuOB03G35250	921.281	1.03753	0.223555	4.64103	3.46683e-06	0.000617108	1238.81	603.747
BjuOB03G35260	76.049	8.07965	1.09992	7.34567	2.04737e-13	8.72442e-11	151.518	0.579691
BjuOB03G35900	91.3475	1.19489	0.26777	4.46238	8.10562e-06	0.00130989	127.137	55.5584
BjuOB03G36350	233.703	9.708	1.04842	9.25967	2.05056e-20	1.64774e-17	466.883	0.523642
BjuOB03G37670	320.489	1.03213	0.22856	4.51578	6.30828e-06	0.00104671	430.533	210.444
BjuOB03G40650	860.707	1.10444	0.225403	4.89986	9.5904e-07	0.000189281	1174.88	546.53
BjuOB03G40730	46.165	3.82323	0.470503	8.12583	4.44294e-16	2.3801e-13	86.3109	6.01913
BjuOB03G43460	113.112	1.11804	0.264893	4.22072	2.43527e-05	0.00345913	154.719	71.5046
BjuOB03G44230	49.8928	4.24543	0.508799	8.34401	7.18123e-17	4.2279e-14	94.8138	4.97185
BjuOB03G45920	52.0254	3.97573	0.682174	5.82803	5.6086e-09	1.56177e-06	97.9305	6.12029
BjuOB03G48020	8.48803	5.78731	1.50668	3.84111	0.000122478	0.0138617	16.7142	0.261821
BjuOB03G48030	9.59708	6.94772	1.43891	4.82846	1.37596e-06	0.000263252	19.1942	0
BjuOB03G59290	195.346	2.20833	0.551182	4.00653	6.16164e-05	0.00780599	321.289	69.4033
BjuOB04G00460	24.727	1.88791	0.541292	3.48779	0.000487028	0.0410103	38.917	10.5371
BjuOB04G01240	75.5711	1.23551	0.342109	3.61145	0.00030449	0.0288085	106.096	45.0459
BjuOB04G03450	127.931	-1.20375	0.232971	-5.16694	2.37952e-07	5.31268e-05	77.4272	178.435
BjuOB04G05470	2507.85	1.86384	0.248832	7.49036	6.86838e-14	3.09072e-11	3934.7	1081.01
BjuOB04G11380	54.567	1.63459	0.464183	3.52143	0.000429223	0.0370758	82.5789	26.555
BjuOB04G14320	216.376	8.60354	0.813186	10.58	3.68789e-26	4.32167e-23	431.706	1.04728
BjuOB04G17030	1361.18	10.6658	0.630316	16.9213	3.1326e-64	1.76205e-60	2720.74	1.62698
BjuOB04G17350	288.475	2.93695	0.297263	9.87997	5.08499e-23	4.93148e-20	510.408	66.5416
BjuOB04G20240	262.074	-1.59525	0.298828	-5.33836	9.37936e-08	2.25461e-05	130.602	393.546
BjuOB04G21420	846.163	1.29107	0.249484	5.17498	2.27939e-07	5.1699e-05	1201.55	490.779
BjuOB04G26260	123.009	2.31102	0.278345	8.30271	1.01766e-16	5.66754e-14	204.756	41.263
BjuOB04G26810	385.326	1.87193	0.402573	4.64991	3.32086e-06	0.000593001	605.429	165.224
BjuOB04G27700	49.6102	-1.3484	0.379924	-3.54914	0.000386491	0.0342358	27.995	71.2253
BjuOB04G27760	71.4904	-1.42772	0.357192	-3.99705	6.41367e-05	0.00804369	38.5587	104.422
BjuOB04G36700	6.89107	6.48223	1.42092	4.56201	5.06665e-06	0.000866243	13.7821	0
BjuOB04G37600	615.238	2.34891	0.349601	6.71883	1.8319e-11	6.48067e-09	1028.68	201.793
BjuOB05G00550	94.8509	4.39244	0.407778	10.7716	4.68571e-27	5.85703e-24	181.138	8.56357
BjuOB05G04240	713.495	7.42668	0.434403	17.0963	1.58145e-65	9.88389e-62	1418.91	8.07883
BjuOB05G09280	9.6298	4.04849	1.07778	3.75632	0.000172431	0.0184393	18.1775	1.08216
BjuOB05G11120	129.363	-2.20807	0.582543	-3.7904	0.000150405	0.0164398	46.1647	212.562
BjuOB05G11820	1195.15	8.66058	0.382349	22.651	1.36504e-113	1.91956e-109	2384.33	5.96781
BjuOB05G17120	139.928	4.74033	0.419369	11.3035	1.26091e-29	1.91689e-26	269.742	10.1144
BjuOB05G17130	21.9326	3.59484	0.6208	5.79065	7.01133e-09	1.90522e-06	40.5066	3.35857
BjuOB05G19330	19.0002	3.8137	0.665338	5.73197	9.92736e-09	2.65907e-06	35.4546	2.54571
BjuOB05G20850	107.229	2.47184	0.328458	7.52558	5.24861e-14	2.43991e-11	181.739	32.7184
BjuOB05G21330	4545.95	3.11144	0.242016	12.8563	7.9237e-38	1.65074e-34	8148.89	943.005
BjuOB05G26570	1295.8	3.76258	0.741613	5.07351	3.90536e-07	8.41658e-05	2413.83	177.781
BjuOB05G29880	60.869	1.81488	0.381692	4.75482	1.98621e-06	0.000366302	94.8903	26.8477
BjuOB05G36780	265.117	8.35305	1.14246	7.31147	2.64241e-13	1.10098e-10	528.662	1.57093
BjuOB05G39560	15.8673	3.11105	0.747782	4.16037	3.17736e-05	0.00440206	28.5081	3.22656
BjuOB05G39880	65.6891	2.51663	0.573218	4.39035	1.13169e-05	0.00177812	111.916	19.4627
BjuOB05G44660	11.2278	5.29915	1.27765	4.14758	3.36004e-05	0.00460973	21.897	0.558514
BjuOB05G53480	4.6524	5.90307	1.56163	3.78007	0.000156785	0.0170251	9.30479	0
BjuOB05G55500	13.617	4.98312	1.00784	4.94437	7.63907e-07	0.000153461	26.4062	0.827818
BjuOB05G61580	440.521	-1.10236	0.23131	-4.76571	1.88193e-06	0.000348212	279.71	601.333
BjuOB05G61590	197.236	-1.51707	0.405252	-3.74353	0.000181455	0.0191495	102.132	292.341
BjuOB06G01050	53.3215	4.25608	0.459198	9.2685	1.88776e-20	1.55805e-17	101.332	5.31089
BjuOB06G02890	20.1184	3.90431	0.661826	5.8993	3.65054e-09	1.05302e-06	37.6985	2.53823
BjuOB06G03050	55.7774	2.44082	0.485577	5.02663	4.99175e-07	0.000105557	94.2841	17.2707
BjuOB06G07890	1016.27	2.63838	0.287253	9.18484	4.12146e-20	3.21983e-17	1751.37	281.171
BjuOB06G07990	3.71463	5.58525	1.60062	3.48944	0.000484037	0.0408195	7.42926	0
BjuOB06G15010	60.2765	5.55186	0.654205	8.48641	2.1311e-17	1.36218e-14	118.021	2.53202
BjuOB06G17340	99.328	2.72603	0.494092	5.51726	3.44326e-08	8.80363e-06	172.693	25.9631
BjuOB06G18070	63.5185	1.93554	0.443234	4.36687	1.26042e-05	0.00194773	100.768	26.2695
BjuOB06G19320	1176.12	1.2174	0.233531	5.21302	1.85794e-07	4.2656e-05	1644.64	707.601
BjuOB06G24100	175.582	1.63412	0.229183	7.13022	1.0021e-12	3.94177e-10	265.574	85.5901
BjuOB06G35720	23.5978	5.78773	0.965683	5.9934	2.05495e-09	6.02026e-07	46.3467	0.848996
BjuOB06G44320	424.153	1.56794	0.405308	3.8685	0.000109506	0.0126741	634.474	213.831
BjuOB06G45170	159.436	1.13224	0.247503	4.57464	4.77045e-06	0.00082564	218.876	99.9964
BjuOB06G48040	201.029	10.3835	1.23001	8.44177	3.12577e-17	1.9321e-14	401.774	0.282999
BjuOB06G49640	472.725	1.87469	0.311093	6.02615	1.67913e-09	4.99732e-07	742.918	202.531
BjuOB06G57720	71.7039	1.52872	0.413498	3.69705	0.000218121	0.0222266	106.505	36.9026
BjuOB06G58330	124.947	3.05955	0.345847	8.84655	9.02693e-19	6.26859e-16	223.262	26.631
BjuOB07G03130	151.121	1.00542	0.2203	4.56387	5.02195e-06	0.000861219	201.776	100.466
BjuOB07G04790	55.801	2.05003	0.576232	3.55765	0.000374192	0.0334885	89.9564	21.6457
BjuOB07G05540	446.686	3.46419	0.949654	3.64784	0.000264452	0.0259719	819.195	74.1761
BjuOB07G09850	797.137	5.51181	0.827229	6.66298	2.68323e-11	9.31661e-09	1560.15	34.1281
BjuOB07G10660	68.091	1.31504	0.34881	3.77007	0.000163204	0.0175863	97.0177	39.1644
BjuOB07G11990	16.9547	2.37531	0.648014	3.66552	0.000246837	0.0245306	28.4974	5.41205
BjuOB07G12770	1222.72	13.9497	1.21062	11.5228	1.01255e-30	1.77985e-27	2445.43	0
BjuOB07G13310	522.79	7.19627	0.465731	15.4516	7.36323e-54	2.95839e-50	1038.39	7.18818
BjuOB07G16660	249	1.05125	0.233395	4.50415	6.66387e-06	0.00109601	335.865	162.135
BjuOB07G16890	18.8674	5.04552	0.983637	5.12945	2.90585e-07	6.33531e-05	36.6315	1.10333
BjuOB07G20030	271.817	1.03499	0.207692	4.98328	6.25155e-07	0.000128807	365.432	178.201
BjuOB07G24100	30.823	2.62097	0.508459	5.15473	2.53994e-07	5.62476e-05	53.1024	8.54367
BjuOB07G25110	175.074	2.10368	0.230842	9.11307	8.00809e-20	6.00596e-17	283.969	66.18
BjuOB07G25240	2166.26	4.10954	1.1266	3.64773	0.000264572	0.0259719	4095.32	237.196
BjuOB07G27250	751.438	12.2854	1.20857	10.1652	2.83562e-24	2.95372e-21	1502.58	0.296693
BjuOB07G40460	69.4242	-1.48993	0.414646	-3.59325	0.000326576	0.0303129	36.6344	102.214
BjuOB08G03050	17.7314	4.62899	0.83666	5.5327	3.15333e-08	8.09917e-06	34.1325	1.33028
BjuOB08G03180	15.6797	2.5978	0.650078	3.99613	6.4385e-05	0.00804799	26.9187	4.44072
BjuOB08G03510	1590.72	2.32074	0.240257	9.6594	4.48464e-22	4.00408e-19	2650.86	530.577
BjuOB08G07200	169.902	1.50332	0.242846	6.19042	6.00039e-10	1.85448e-07	251.153	88.6511
BjuOB08G09540	341.478	12.11	1.20444	10.0545	8.775e-24	8.97427e-21	682.957	0
BjuOB08G12100	45.153	3.45813	0.448052	7.71815	1.18034e-14	5.72353e-12	82.7536	7.55243
BjuOB08G12390	1002.71	1.19826	0.308129	3.88882	0.000100735	0.0117801	1396.54	608.89
BjuOB08G14750	686.524	2.2094	0.270222	8.17622	2.92899e-16	1.58416e-13	1129.1	243.948
BjuOB08G21290	10.2626	3.47633	0.947014	3.67083	0.000241763	0.0241115	18.8135	1.71169
BjuOB08G22710	57.7942	4.96756	0.602981	8.23835	1.74604e-16	9.53525e-14	112.079	3.50956
BjuOB08G25910	4.50854	5.87443	1.55539	3.77683	0.000158835	0.0171914	9.01709	0
BjuOB08G32990	66.4976	-1.25662	0.299681	-4.1932	2.75043e-05	0.00386773	39.37	93.6251
BjuOB08G37770	346.942	-1.56359	0.444062	-3.5211	0.000429758	0.0370758	175.386	518.497
BjuOB08G39670	14.4679	2.37485	0.670875	3.53993	0.000400238	0.0352868	24.3167	4.6191
BjuOB08G41140	13.1161	7.4091	1.31442	5.6368	1.73243e-08	4.55362e-06	26.2323	0
BjuOB08G43290	1805.04	-1.2361	0.311532	-3.96782	7.25336e-05	0.00890818	1075.8	2534.27
BjuOB08G43450	98.6514	2.73055	0.529396	5.15785	2.49798e-07	5.55372e-05	171.564	25.7387
BjuOB08G49860	68.7476	5.10006	0.597703	8.53277	1.42886e-17	9.23814e-15	133.618	3.87727
BjuOB08G50160	5.0823	6.0458	1.59394	3.793	0.00014884	0.0163303	10.1646	0
BjuOB08G50260	37.4365	-1.44933	0.403807	-3.58918	0.000331723	0.0306389	19.9814	54.8916
BjuOB08G52030	1999.03	1.68607	0.202729	8.31685	9.03295e-17	5.08094e-14	3049.96	948.095
BjuOB08G54080	2659.05	1.10719	0.169571	6.52939	6.60363e-11	2.2512e-08	3632.22	1685.89
BjuOB08G54680	60.642	1.13121	0.328854	3.43986	0.000582019	0.0473777	83.2771	38.0068
BjuOB08G56830	428.958	1.52445	0.238083	6.40302	1.52334e-10	5.03961e-08	636.63	221.285
BjuOB08G56940	44.6969	1.38609	0.404083	3.4302	0.000603126	0.0488133	64.7739	24.6199

## Sheet: TableS3
Supplementary Table S3 Length of chromosomes and number of polymorphic SNPs and Indels identified from BSR-Seq.
Chr	Chr length（bp）	No. of SNPs	No. of Indels
AA_Chr01	29420946	10013	4527
AA_Chr02	31943895	4069	3556
AA_Chr03	37680562	3637	5384
AA_Chr04	22392942	3213	2716
AA_Chr05	39970156	3223	3411
AA_Chr06	30647957	9262	4951
AA_Chr07	28162335	3347	3923
AA_Chr08	23885278	6763	3485
AA_Chr09	57594024	15545	6974
AA_Chr10	19254332	2276	2977
BB_Chr01	54970939	3293	4251
BB_Chr02	71464396	6339	7402
BB_Chr03	58841085	9658	6299
BB_Chr04	56402720	4347	4868
BB_Chr05	65173869	12492	6524
BB_Chr06	61452628	3796	5458
BB_Chr07	58290582	3972	4324
BB_Chr08	63793520	6295	5289
A total	320952427	61348	41904
B total	490389739	50192	44415
Total	811342166	111540	86319

## Sheet: TableS4
Supplementary Table S4 Quantitative trait loci (QTL) identified by G' of SNP. QTL were defined as regions with a q-value above the false discovery rate of 0.05 for G’.
QTL	CHROM	start	end	length	nSNPs	avgSNPs_Mb	peakDeltaSNP	posPeakDeltaSNP	avgDeltaSNP	maxGprime	posMaxGprime	meanGprime	sdGprime	AUCaT	meanPval	meanQval
qSCA01-1	A01	25599325	26886165	1286840	132	103	-0.0449254	26886165	-0.030575	13.9289	26180749	11.4551	1.26789	5.69958e+06	0.000558381	0.00458445
qSCA02-1	A02	4370650	5959103	1588453	76	48	0.0116486	4370650	0.00413758	30.5208	5093591	22.9748	5.61571	2.35554e+07	9.94534e-05	0.000808346
qSCA02-2	A02	8612163	9871708	1259545	166	132	0.0481081	8612163	0.0086766	8.34903	9570135	8.15752	0.214422	1.34758e+06	0.00292712	0.0222362
qSCA02-3	A02	12998677	13407867	409190	42	103	0.0651789	13065495	0.0608379	9.74784	13065495	8.06356	0.513616	705312	0.00326251	0.0246166
qSCA02-4	A02	23646735	23654683	7948	8	1007	0.0145079	23654683	0.0144749	7.74646	23646735	7.71301	0.0209165	5752.36	0.00399273	0.0296916
qSCA03-1	A03	19836382	21232567	1396185	148	106	0.0478469	19836382	0.0292333	23.6803	20796690	11.993	4.15833	1.11732e+07	0.00122545	0.0097844
qSCA03-2	A03	22892775	23978707	1085932	72	66	-0.0888441	23714501	-0.0599033	12.9505	23601510	10.3725	1.77667	4.45843e+06	0.00116668	0.00917432
qSCA03-3	A03	24944458	26150406	1205948	45	37	-0.0464382	25414700	-0.00573764	17.6897	25414700	12.1003	3.37635	6.79846e+06	0.00134582	0.0101233
qSCA04-1	A04	21758	1972368	1950610	215	110	-0.0531658	691565	-0.0176211	25.2039	21758	14.7587	8.03186	1.89436e+07	0.00192472	0.014503
qSCA04-2	A04	21738203	22235271	497068	22	44	-0.0545142	21738203	-0.043661	20.6346	22235271	15.6837	1.69513	4.59639e+06	4.25012e-05	0.000404589
qSCA05-1	A05	22535968	23633693	1097725	18	16	0.127937	23198361	0.104446	13.5152	23198361	11.1741	1.29238	5.0651e+06	0.000540822	0.00464918
qSCA08-1	A08	13842318	14855484	1013166	82	81	-0.0653267	14855484	-0.0368863	22.0107	14284968	15.9011	4.83747	9.01555e+06	0.000788087	0.00594504
qSCA09-1	A09	3043363	4613760	1570397	90	57	-0.0792604	3043363	-0.0187185	18.6989	3758855	15.7411	2.78386	1.18913e+07	0.000236603	0.00185923
qSCA09-2	A09	5481210	6915107	1433897	359	250	0.0328578	5481210	0.00863625	15.9103	5887133	12.2421	2.5235	7.05019e+06	0.0010165	0.00767959
qSCA09-3	A09	8215122	17445715	9230593	4540	492	0.421943	16954440	0.135998	127.185	13055281	52.723	36.9823	3.58837e+08	0.000121945	0.000979116
qSCA09-4	A09	18992691	19987361	994670	102	103	0.38551	19271699	0.355155	24.6579	19271699	20.424	5.37343	1.21857e+07	0.000135655	0.00116876
qSCA09-5	A09	25418352	25466536	48184	5	104	-0.0296203	25418352	-0.0293537	8.65626	25418352	8.59212	0.116719	73845.6	0.00212213	0.0165346
qSCA09-6	A09	35808098	36236486	428388	4	9	0.491596	35808098	0.452605	31.6334	35808098	19.8637	8.28656	7.46142e+06	3.61674e-05	0.000346061
qSCA09-7	A09	38385783	48327419	9941636	7131	717	0.441726	39094805	0.21919	771.821	41226723	139.587	217.426	1.25206e+09	8.04066e-06	6.6663e-05
qSCA10-1	A10	8729844	9996870	1267026	95	75	0.0954237	9996870	0.0461569	19.4582	9062050	12.7392	3.57474	9.37408e+06	0.000936554	0.00727264
qSCA10-2	A10	18659520	19187475	527955	77	146	0.0171677	18659520	0.0057895	12.4758	19187475	10.4685	0.968119	1.84955e+06	0.000760742	0.00634072
qSCB01-1	B01	18738556	19221274	482718	12	25	0.0739317	19221274	0.000229484	10.5052	19221274	8.20478	1.36596	936272	0.00390833	0.0288969
qSCB02-1	B02	1926381	3910439	1984058	150	76	0.035159	2832387	0.0156297	38.9819	2399485	22.5264	8.4741	3.43859e+07	0.00025937	0.00194983
qSCB02-2	B02	34497532	34804751	307219	7	23	0.242031	34736307	0.234455	11.1939	34497766	10.2906	0.780013	1.05911e+06	0.000762661	0.0065159
qSCB02-3	B02	43957169	44650151	692982	94	136	0.0657772	44650151	0.0446067	8.03196	44060192	7.83484	0.228433	647436	0.00370897	0.0277984
qSCB02-4	B02	57267014	58057848	790834	13	16	-0.231091	57478862	-0.181586	8.75304	57804864	8.00653	0.781852	1.03216e+06	0.00377713	0.0283935
qSCB03-1	B03	54427083	55160557	733474	6	8	0.273523	54427083	0.0269836	24.5852	55160557	23.7016	2.09816	1.14223e+07	1.22909e-06	1.32788e-05
qSCB06-1	B06	3807124	5103728	1296604	214	165	-0.00840035	3807124	-0.00293005	14.9592	4446069	11.542	2.54531	6.98216e+06	0.00132152	0.0100276
qSCB06-2	B06	16457228	16763642	306414	7	23	0.0514024	16457228	0.0419547	20.1126	16763642	13.0945	4.72879	2.50223e+06	0.000474023	0.00407217
qSCB06-3	B06	22609692	24074984	1465292	56	38	0.170255	24074984	0.0713251	32.5089	23474393	27.2923	6.14385	2.98409e+07	3.62042e-06	3.69032e-05
qSCB07-1	B07	5719242	6319419	600177	31	52	-0.0864323	5719242	-0.0710196	17.3215	5719242	11.5193	4.68699	4.44837e+06	0.00250086	0.0185559
qSCB07-2	B07	12298512	12810686	512174	38	74	0.0471188	12810686	0.0128394	11.0267	12810686	8.72023	1.52873	1.08003e+06	0.00303107	0.0227264
qSCB08-1	B08	113142	113597	455	9	19780	-0.0339292	113142	-0.0339274	7.44457	113142	7.4435	0.00117541	206.626	0.0048789	0.0357993
qSCB08-2	B08	4791456	5846398	1054942	1194	1132	0.0271161	5542204	0.0270983	8.68061	5131127	8.55596	0.300449	1.38605e+06	0.00224058	0.0172983
qSCB08-3	B08	10007127	10970389	963262	96	100	0.0279802	10527952	0.0101878	10.8934	10527952	9.09592	1.44794	2.06148e+06	0.00238281	0.0182121
qSCB08-4	B08	33439821	34747322	1307501	8	6	0.160269	34747322	0.0192535	74.4566	33831476	55.7626	22.5102	5.52694e+07	1.59689e-07	1.76125e-06

## Sheet: TableS5
Supplementary Table S5 Quantitative trait loci (QTL) identified by G' of Indel. QTL were defined as regions with a q-value above the false discovery rate of 0.05 for G’.
CHROM	start	end	length	nSNPs	avgSNPs_Mb	peakDeltaSNP	posPeakDeltaSNP	avgDeltaSNP	maxGprime	posMaxGprime	meanGprime	sdGprime	AUCaT	meanPval	meanQval
A03	19780077	20604202	824125	137	166	0.0596185	20461540	0.051678	6.5191	19915435	6.32874	0.243924	659339	0.000701623	0.0147997
A06	4004619	5035977	1031358	264	256	0.0544712	5035977	0.0333735	7.8659	4426586	6.87347	0.759052	1.65663e+06	0.000569029	0.0110871
A08	20041353	20324369	283016	40	141	0.0702872	20145821	0.0678231	6.24946	20145821	5.96995	0.253657	111617	0.00139592	0.0260869
A09	8259184	9694655	1435471	172	120	0.139224	9031361	0.0951437	18.5412	9031361	13.4336	3.63828	1.12473e+07	1.01426e-05	0.00024894
A09	11859005	17323044	5464039	950	174	0.20138	16667292	0.106918	18.2852	15304893	13.1391	4.49033	4.07889e+07	0.000171886	0.00336631
A09	18310854	18992522	681668	54	79	0.143724	18310854	0.120608	6.22952	18880941	5.91263	0.212165	301395	0.00149661	0.0278009
A09	30461792	30461836	44	2	45455	0.405377	30461792	0.405377	10.0189	30461792	10.0189	0	197.386	5.16692e-07	1.85064e-05
A09	40176197	48017225	7841028	1825	233	0.208073	46801323	0.110965	17.0503	40955884	11.3751	2.65596	4.93779e+07	9.63349e-05	0.00180918
A09	54858461	55556506	698045	150	215	0.0322639	55556506	0.0280008	6.208	55342799	5.84368	0.201774	278836	0.00170196	0.0310322
A10	13720920	14501839	780919	242	310	0.024543	14501839	0.0225961	6.14498	13840473	5.99711	0.140168	347199	0.00121788	0.0233589
B01	3326069	4839569	1513500	252	167	0.0548013	3898309	0.0536598	11.0496	3898309	9.04349	1.68304	5.24665e+06	0.00014416	0.00293205
B01	20547876	20836254	288378	20	69	0.0781021	20836254	0.073619	6.14997	20656672	5.8867	0.167302	133423	0.00152351	0.0282661
B01	25415181	25648890	233709	22	94	0.0985105	25648890	0.0971204	5.82238	25415181	5.76987	0.0262243	57766.5	0.00183084	0.0332056
B01	37714605	38246683	532078	21	39	0.0416814	37714605	0.0355577	6.42206	37822448	6.02022	0.290685	278345	0.00128399	0.0242968
B02	1004538	1719511	714973	158	221	0.033552	1004538	0.0198223	6.36911	1132487	6.27275	0.185404	547050	0.000733413	0.0154018
B02	20898269	22548199	1649930	66	40	0.133808	22548199	0.0924343	35.8073	21767520	31.0805	5.7218	3.73779e+07	1.61963e-11	1.4103e-09
B02	43280191	44264542	984351	104	106	0.0350124	44264542	0.0227263	6.53608	43567016	6.22469	0.318663	718399	0.000925487	0.018406
B04	27269955	27810760	540805	25	46	0.0608037	27269955	0.0495269	6.57955	27632739	6.20158	0.311993	361475	0.0009497	0.0188052
B04	54783433	55171238	387805	24	62	0.12609	54950803	0.122771	6.30284	54950803	5.93392	0.150452	244876	0.00136819	0.0258526
B05	32503624	32631215	127591	4	31	0.157619	32630754	0.157505	13.137	32630754	13.0113	0.24414	938958	3.11115e-09	2.30511e-07
B05	43652531	43811175	158644	8	50	-0.00790184	43810582	-0.00236408	5.75729	43683472	5.70971	0.0864618	23581.7	0.00208872	0.0371187
B06	3807127	4946629	1139502	211	185	0.0796932	4333612	0.0721247	8.2571	4397756	7.18111	0.686129	1.78115e+06	0.000308645	0.00635216
B06	15624449	16574882	950433	100	105	0.0961119	16574882	0.0770368	7.93233	15895832	7.581	0.62251	1.78302e+06	0.000143954	0.00321254
B07	5090359	6458207	1367848	150	110	0.0624285	5090359	0.0308956	11.1362	5938844	9.21228	1.92024	4.90243e+06	0.000236971	0.00456257
B07	44534026	45015478	481452	9	19	-0.0502896	45015478	-0.0301672	9.70751	45015478	8.87651	0.778232	1.34292e+06	2.47285e-05	0.000633602
B08	28913783	29531502	617719	21	34	0.0607876	28913783	0.0535864	6.01333	29297295	5.74775	0.188634	160138	0.00203526	0.0361153
B08	33011176	34747321	1736145	37	21	0.168198	34085295	0.14108	35.5804	33832280	23.6177	10.5762	3.14654e+07	0.000113647	0.0023369
